# Supplementary material for: Neonatal intestinal colonization of Streptococcus agalactiae and the multiple modes of protection limiting translocation
Source: Gut Microbes. 2024 Jul 23;16(1):2379862. doi: 10.1080/19490976.2024.2379862 (PMC11268251; doi:10.1080/19490976.2024.2379862)
Supplement: Supplemental Material [file KGMI_A_2379862_SM5703.zip]

Archive with 1 entries (1 files):
- Supplementary files.docx
